# Supplementary material for: Epigenetic silencing of SALL2 confers tamoxifen resistance in breast cancer
Source: EMBO Mol Med. 2022 Mar 7;14(3):e15618. doi: 10.15252/emmm.202115618 (PMC8899907; doi:10.15252/emmm.202115618)
Supplement: Supplementary file 1 — Source Data for Figure 5G [file EMMM-14-e15618-s001.zip]

Archive with 7 entries (6 files):
- Figure-5G-source-data/
- Figure-5G-source-data/Corrected_Figure_5G.pdf
- Figure-5G-source-data/Corrected_Figure_5G.tif
- Figure-5G-source-data/MCF7-SALL2-Ri#1-E2+-Ipatasertib-Ki67.tif
- Figure-5G-source-data/MCF7-SALL2-Ri#1-E2+-Ipatasertib-TUNEL.tif
- Figure-5G-source-data/MCF7-SALL2-Ri#1-E2+-Veh-Ki67.tif
- Figure-5G-source-data/MCF7-SALL2-Ri#1-E2+-Veh-TUNEL.tif
